# Supplementary material for: Growth overshoot and seasonal size changes in the skulls of two weasel species
Source: R Soc Open Sci. 2017 Jan 25;4(1):160947. doi: 10.1098/rsos.160947 (PMC5319358; doi:10.1098/rsos.160947)
Supplement: Code S1. Program R code for executing bootstrapping of t-tests to compare skull metrics between age, sex, species, and origin groupings. [file rsos160947supp6.txt]

### Supplementary Code S1 for LaPoint et al. (2017) �Growth overshoot and seasonal size changes in
### the skulls of two weasel species� Royal Society Open Science.

### Not run
### Prior to executing bootstrapped t-tests, the x-variable must have only 2 levels, so the dataframe was
### split beforehand into subsets of species-sex specific groups, each containing only two age levels;
### e.g., Mustela.nivalis.female.juvenile.subadult.
### Each subsetted dataframe was run separately in the code ###below.

library(boot)
### defining the statistic for comparison:
stat <- function(data, indices){
       t.test <- t.test(CBL ~ age, data)$stat  ### x must have only two levels.
 	t.test
       }

### Define how the data should be randomized 
rand.gen <- function(data, mle){
       out <- data
out$age <- sample(out$age, replace = T) # defining what variable to resample by (with 
       replacement): age
 	out
 	}

test.boot <- boot(skulls, stat, R = 5000, sim = "parametric", ran.gen = rand.gen)
### 5000 iterations of a t.test between age factors on CBL
print(test.boot)
### output t1* = "original" t-value and bias (abs) = bootstrapped data result
plot(test.boot)

tval <- length(test.boot[test.boot$t >= abs(test.boot$t0)])+1
tval/(test.boot$R+1) # = resulting p value
